# Supplementary material for: Semi-Automatic In Silico Gap Closure Enabled De Novo Assembly of Two Dehalobacter Genomes from Metagenomic Data
Source: PLoS One. 2012 Dec 21;7(12):e52038. doi: 10.1371/journal.pone.0052038 (PMC3528712; doi:10.1371/journal.pone.0052038)
Supplement: Text S1 — The perl script that automates the searching of overlapping contigs that can potentially resolve a given gap. For a specific gap defined by the user (the gap 00310-G-00311 was used for demonstration), BLASTN searches were performed against a reference database, defined by the file of “4090783.454AllContigs.lucy.fa.txt”, which consists of contigs from the ACT-3 metagenome assembled by Newbler v. 2.5. This file can be accessed from IMG taxon object ID of 2100351010 on JGI IMG/m platform (http://img.jgi.doe.gov/cgi-bin/m/main.cgi). To automate BLASTN search, NCBI Blast command line applications should be installed locally and the contig file should be formatted into a nucleotide database using the “makeblastdb” command. (PL) [file pone.0052038.s005.pl]

#!/usr/bin/perl
#This is the perl script that automates searching for potential solutions consisting of overlapping contigs to a specific gap. In this case, Gap 00310-G-00311 was used as an example.
#To apply it to a different gap, just change the IDs of succeeding contig and preceeding contig accordingly.

use strict;
use warnings;
# input all contig sequences;
my %contigs;
my $fname1 = "4090783.454AllContigs.lucy.fa.txt"; # this file, containing all contig sequences, should be saved in the same directory.
open (my $f1, "$fname1");
my $key;
my $seq;
while (my $line = <$f1>){
 chomp ($line);
 if (substr($line,0,1) eq "\>"){
    if ($key){
        $key = substr($line,1,11);
        $seq = "";
        $contigs{$key}=$seq;
    }else{
        $key = substr($line,1,11);
        $seq = "";
        $contigs{$key}=$seq;
    }
 }else{
    $contigs{$key}="$contigs{$key}$line";
 }
}
close $f1;

# Set the parameters;
our $start = "contig00310"; # the proceeding contig, change it to apply for a new gap
our $end = "contig00311"; # the succeeding contig, change it to apply for a new gap

our $C_start = "$start"."W"; #proceeding contig;
our $C_end = "$end"."E"; #proceeding contig;

our $evalue = "1e-10"; #default= 1e-10
our $stepsize = 0.7;# default= 0.7
our $IDcutoff = 90; # identity threshold in the overlapping region; default= 90
our $distancelimit = 11000; # the gap distance limit = 11000

our $explosionlimit =1000; # a searching limit, after which the program will be forced to close.default = 1000
our $iteration = 20; # limit the search iterations. Default = 20
my %library;

open (our $f3, ">$C_start\-G\-$C_end.txt"); # file to save results
   
if ($start eq $end){
 next;
}
print ($f3 "$C_start\-$C_end\n");
print ("$C_start\-$C_end\n");

   #1st step of blast
   my %totEast; # the collection of searching results from the side of proceeding contig: 5' side.
   my %East1 = RestrictBlast($C_start); # returns Key:contig00310W-contigXXXXXF Value: [];
   
   if ($East1{"$C_start\-$end"."F"} or $East1{"$C_start\-$end"."R"}){ # Check if the proceeding contig overlaps directly with succeeding contig.
      print ("$C_start\-$C_end\n"); 
   }
   
   my %West1 = RestrictBlast($C_end); # returns Key: contig00311W-contigXXXXXR Value: [];
   
   if ($West1{"$C_end\-$start"."F"} or $West1{"$C_end\-$start"."R"}){# Check if the proceeding contig overlaps directly with succeeding contig.
      print ("$C_end\-$C_start\n");
   }
   
   my %hits = compare(\%East1, \%West1); # compare the overlapping contigs from both sides, return the solutions (the path from 5' to 3') as %hits.
   
   if (%hits){
       printhits(\%hits); #print the solutions;
       %East1 = erasehits(\%East1,\%hits);# erase the solutions from searching paths.
   }
   %totEast = (%totEast, %East1); # save all existing searhcing paths from 5' end into %totEast.
   #-------------------------------------
   #Searching iterations: walking from 5' to 3'
   for (my $i=0; $i<$iteration; $i++){
       my %East2;
       foreach my $contig (keys%East1){
           my %blast = RestrictBlast($contig);
           %East2 = (%East2, %blast);
       }
       %East2 = refine (\%East2, \%totEast); # refine the new searching results by comparing to previous results
       if (%East2){
           my %hits2 = compare(\%East2, \%West1); # check for potential solutions
           if (%hits2){
               printhits(\%hits2); # print solutions
               %East2 = erasehits(\%East2,\%hits2); # erase solutions from existing searching paths.
           }
           %totEast = (%totEast, %East2); # save current paths
           %East1 = %East2; # iteration
       }else{ # if %East2 is empty, there is no paths to continue the search.
           printf ($f3 "no new extention\n"); # print
           print ("no new extention\n");
           #foreach my $i (keys%totEast){ # print previous searching results of 5'
            #print ("$i\n");
           #}
            #foreach my $i (keys%West1){ # print previous searching results of 3'
            #print ("$i\n");
           #}
           last; # stop the iteration
       }
   }


# lose $f3;


sub RestrictBlast {
    my $key = $_[0];# $key: contig00310W-contigXXXXXF-contigXXXXXR-contigXXXXXF...
    my @tags = split(/\-/, $key); # split the string by "-"
    my $tag = pop(@tags); # remove the last contig as the seed for subsequent searching.
    my $code = substr($tag,length($tag)-1,1); # retrieve the forward/reverse code: F/R
    my $contig = substr($tag, 0, length($tag)-1); # retrieve contig ID.
    
    my %blast;
    my $seq=$contigs{$contig}; #retrieve the sequence according to the $code.
    if ($code eq "W") {
        if (length($seq)>1000){
            $seq = substr($seq, length($seq)-1000, 1000);
        }
    }
    if ($code eq "E"){
        if (length($seq)>1000){
            $seq = substr($seq, 0, 1000);
        }
    }
    if ($code eq "R"){
        $seq = reversal($seq);
    }
    # run blast;
    open (my $f4, ">query.fasta");
    printf ($f4 "\>$key\n$seq\n"); #set up query file
    close $f4;
    
    # blast commond line; to run the blast; the blast nucleotide database of the contigs needs to be created first.
    my $commands = "/usr/local/ncbi/blast/bin/blastn -query query.fasta -db $fname1 -out output.txt -outfmt 6 -evalue $evalue";
    qx($commands);
    
    # parsing the blast results
    open (my $f5, "output.txt");

    while (my $line = <$f5>){
        chomp ($line);
        my @line = split(/\t/,$line);
        my $query_seq = substr($line[0], length($line[0])-12, 11);
        my @subID = split(/\#/,$line[1]);
        my $subject_seq = $subID[0];
        if ($line[2] <$IDcutoff){next}; # the identity of overlapping is lower than a predefined threshold
        if ($query_seq eq $subject_seq){next;} # hit to itself
        if ($line[8]<$line[9]){ # determine the direction code of the hits
            my $keyF = "$line[0]\-$subject_seq"."F";
            my $valueF = "$line[6]\t$line[7]\t$line[8]\t$line[9]";
            $blast{$keyF}=$valueF;
        }else{
            my $keyR = "$line[0]\-$subject_seq"."R";
            my $seqlength = length($contigs{$subject_seq});
            $line[8] = $seqlength - $line[8];
            $line[9] = $seqlength - $line[9];
            my $valueR = "$line[6]\t$line[7]\t$line[8]\t$line[9]";
            $blast{$keyR}=$valueR;
        }
    }
    close $f5;
    return %blast;
}

sub refine{
    my %new = %{$_[0]};
    if (%new){
    }else{
      return(%new);
    }
    my %old = %{$_[1]};
    my $steps;

    foreach my $key (keys%new){# judge if the hit is old, if so, delete it
        my @cont = split(/\-/, $key);
        my $hit =  pop(@cont);
      #my $subID = removezeros (substr($hit, length($hit)-6,5));
      #if ($subID < $contigTH){delete($new{$key});}
      foreach my $oldhit (@cont){
        my $a = substr($hit,0,length($hit)-1);
        my $b = substr($oldhit,0,length($hit)-1);
        if ($a eq $b){
          delete($new{$key});
        }
       }
    }
    
    foreach my $key (keys%new){
        
        my @newvalue =  split (/\t/, $new{$key});
        my $newPos = $newvalue[1];
        my $oldkey = substr($key,0,length($key)-13);
        my @oldvalue = split(/\t/, $old{$oldkey});
        my $oldPos = $oldvalue[2];
        my $step_progress = $newPos-$oldvalue[3];
        my $tot_progress;
        if ($step_progress<0){ # judge if the extending direction is from 5' to 3', if not, delete it
          delete($new{$key});
          next;
        }
        if ($oldvalue[4]){
          $tot_progress= $oldvalue[4] + $step_progress;
        }else{
          $tot_progress= $step_progress;
        }
        if ($tot_progress>$distancelimit){ #judge if the extension has exceeded practical limits
          delete($new{$key});
          next;
        }else{
          my $i = $new{$key};
          $new{$key}="$new{$key}\t$tot_progress";
        }
        
        if ($newPos<$oldPos){
            delete($new{$key});
            next;
        }else{
              my $walklength = $newPos - $oldPos; 
              my $walk_contig = substr($oldkey,length($oldkey)-12,11);
              my $contiglength=length($contigs{$walk_contig});
              my $percent = $walklength/$contiglength; # determine what proportion of the second last contig was used in elongation
              if ($percent < $stepsize){ # 
                delete($new{$key});
                next;
              }
        }
        
    }
    if (scalar(keys%new)>$explosionlimit){ # judge if the searching space becomes too broad.
        printf ($f3 "search explodes!\n");
        print ("search explodes!\n");
        %new = ();
    }
    #if ($steps > 8){
     # printf ($f3 "too far away!\n");
      #print ("too far away!\n");
     #    %new = ();
    #}
    return %new;
}

sub compare{
    my %Eastend = %{$_[0]};
    my %Westend = %{$_[1]};
    my %hits;
    foreach my $arrow (keys(%Eastend)){
        my @j = split(/\-/, $arrow);
        my $k = pop(@j);
        $k = "$C_end\-$k";
        my @eastside = split(/\t/,$Eastend{$arrow});
        if ($Westend{$k}){
            my @westside = split(/\t/, $Westend{$k});
            my $gap_size;
            my $west = 0.5*($westside[2]+$westside[3]);
            my $east = 0.5*($eastside[2]+$eastside[3]);
            if ($eastside[4]){
              $gap_size = $eastside[4]+($westside[2]-$eastside[3]);
            }else{
              $gap_size = $westside[2]-$eastside[3];
            }
            if (($west>$east)&&($gap_size<$distancelimit)){
                $hits{$arrow}=$k;
            }

        }
    }
    return %hits;
    
}

sub erasehits{ #
    my %East =%{$_[0]};
    my %hits =%{$_[1]};
    foreach my $hit (keys%hits){
        delete($East{$hit});
    }
    return %East;
}


sub printhits {
    my %hits = %{$_[0]};
    if (%hits){
        foreach my $hit (keys%hits){
            # my $Lengthofalignment = Estimatelength($alignment);
            print ($f3 "$hit\-$C_end\n");
            print ("$hit\-$C_end\n");
        }
    }
}

sub removezeros{
    my $str = $_[0];
    for (my $j=0; $j<length($str)-1;$j++){
        if (substr($str,$j,1) != 0){
            $str = substr($str,$j,(length($str)-$j));
            return $str;
        }
    }
}


sub reversal { # reverse-complement the DNA sequence
   my $seq = $_[0];
    $seq = reverse($seq);
    $seq =~ tr/acgtACGT/tgcaTGCA/;
    return $seq;
}
